# Supplementary material for: Clinical and Experimental Determination of Protection Afforded by BCG Vaccination against Infection with Non-Tuberculous Mycobacteria: A Role in Cystic Fibrosis?
Source: Vaccines (Basel). 2023 Aug 1;11(8):1313. doi: 10.3390/vaccines11081313 (PMC10459431; doi:10.3390/vaccines11081313)
Supplement: Supplementary file 1 [file vaccines-11-01313-s001.zip]

Archive with 1 entries (1 files):
- vaccines-2510426-supplementary.pdf
